# Supplementary material for: Effective Activation of BKCa Channels by QO-40 (5-(Chloromethyl)-3-(Naphthalen-1-yl)-2-(Trifluoromethyl)Pyrazolo [1,5-a]pyrimidin-7(4H)-one), Known to Be an Opener of KCNQ2/Q3 Channels
Source: Pharmaceuticals (Basel). 2021 Apr 21;14(5):388. doi: 10.3390/ph14050388 (PMC8143083; doi:10.3390/ph14050388)
Supplement: Supplementary file 1 [file pharmaceuticals-14-00388-s001.zip]

Archive with 1 entries (1 files):
- pharmaceuticals-1179848-supplementary.pdf
